# Supplementary material for: Whole-genome phylogenetic analysis of Mycobacterium avium complex from clinical respiratory samples
Source: Microbiol Spectr. 2025 Jan 10;13(2):e01600-24. doi: 10.1128/spectrum.01600-24 (PMC11792509; doi:10.1128/spectrum.01600-24)
Supplement: Supplemental tables — Tables S1 to S4. [file spectrum.01600-24-s0001.xlsx]

## Sheet: Supp Table 2 BUSCO
	# BUSCO version is: 5.7.1																	C% (Complete): Percentage of complete BUSCOs found in the genome.
	# The lineage dataset is: bacteria_odb10 (Creation date: 2024-01-08, number of genomes: 4085, number of BUSCOs: 124)																	S% (Single-copy): Percentage of complete BUSCOs present as single-copy in the genome.
	# Summarized benchmarking in BUSCO notation for file /jetstream2/scratch/main/jobs/61338801/inputs/dataset_25a28454-caa0-42ea-a0c6-d29c4e58f093.dat																	D% (Duplicated): Percentage of complete BUSCOs that are duplicated in the genome.
	# BUSCO was run in mode: prok_genome_prod																	F% (Fragmented): Percentage of BUSCOs that are fragmented, meaning only part of the gene is present.
	# Gene predictor used: prodigal																	M% (Missing): Percentage of BUSCOs that are missing from the genome.
	S/N	File	C%	S%	D%	F%	M%	Total BUSCOs
	1	mv1	1	0.992	0.008	0	0	124
	2	mv10	1	0.992	0.008	0	0	124
	3	mv100	1	0.992	0.008	0	0	124
	4	mv101	1	0.992	0.008	0.001	0.008	124
	5	mv102	1	0.992	0.008	0.001	0.008	124
	6	mv103	1	0.992	0.008	0.001	0.008	124
	7	mv104	1	0.992	0.008	0.001	0.008	124
	8	mv105	1	0.992	0.008	0.001	0.008	124
	9	mv106	1	0.992	0.008	0.001	0.008	124
	10	mv107	1	0.992	0.008	0.001	0.008	124
	11	mv108	1	0.992	0.008	0.001	0.008	124
	12	mv109	1	0.992	0.008	0.001	0.008	124
	13	mv11	1	0.992	0.008	0	0	124
	14	mv110	1	0.992	0.008	0.001	0.008	124
	15	mv111	1	0.992	0.008	0.001	0.008	124
	16	mv112	1	0.992	0.008	0.001	0.008	124
	17	mv113	1	0.992	0.008	0.001	0.008	124
	18	mv114	1	0.992	0.008	0.001	0.008	124
	19	mv115	1	0.992	0.008	0.001	0.008	124
	20	mv116	1	0.992	0.008	0.001	0.008	124
	21	mv117	1	0.992	0.008	0.001	0.008	124
	22	mv118	1	0.992	0.008	0.001	0.008	124
	23	mv119	1	0.992	0.008	0.001	0.008	124
	24	mv12	1	0.992	0.008	0	0	124
	25	mv120	1	0.992	0.008	0	0	124
	26	mv121	1	0.992	0.008	0	0	124
	27	mv122	1	0.992	0.008	0	0	124
	28	mv123	1	0.992	0.008	0	0	124
	29	mv124	1	0.992	0.008	0	0	124
	30	mv125	1	0.992	0.008	0	0	124
	31	mv126	1	0.992	0.008	0	0	124
	32	mv127	1	0.992	0.008	0	0	124
	33	mv128	1	0.992	0.008	0	0	124
	34	mv129	1	0.992	0.008	0	0	124
	35	mv13	0.992	0.976	0.016	0	0.008	124
	36	mv130	1	0.992	0.008	0	0	124
	37	mv131	0.992	0.976	0.016	0	0.008	124
	38	mv132	1	0.992	0.008	0	0	124
	39	mv133	0.992	0.976	0.016	0	0.008	124
	40	mv134	0.992	0.976	0.016	0	0.008	124
	41	mv135	1	0.992	0.008	0	0	124
	42	mv136	0.992	0.976	0.016	0	0.008	124
	43	mv138	0.992	0.976	0.016	0	0.008	124
	44	mv139	0.984	0.976	0.008	0.016	0.008	124
	45	mv14	0.992	0.976	0.016	0	0.008	124
	46	mv140	1	0.992	0.008	0	0	124
	47	mv141	0.992	0.976	0.016	0.008	0	124
	48	mv142	0.992	0.976	0.016	0.008	0	124
	49	mv143	0.992	0.976	0.016	0.008	0	124
	50	mv144	0.992	0.976	0.016	0.008	0	124
	51	mv145	1	0.992	0.008	0	0	124
	52	mv146	0.992	0.976	0.016	0.008	0	124
	53	mv147	0.992	0.976	0.016	0.008	0	124
	54	mv148	0.992	0.976	0.016	0.008	0	124
	55	mv149	1	0.992	0.008	0	0	124
	56	mv150	1	0.992	0.008	0	0	124
	57	mv151	1	0.984	0.016	0	0	124
	58	mv152	1	0.992	0.008	0	0	124
	59	mv153	1	0.992	0.008	0	0	124
	60	mv154	1	0.992	0.008	0	0	124
	61	mv155	0.992	0.976	0.016	0	0.008	124
	62	mv156	1	0.992	0.008	0	0	124
	63	mv157	1	0.992	0.008	0	0	124
	64	mv158	1	0.992	0.008	0	0	124
	65	mv159	1	0.992	0.008	0	0	124
	66	mv15	0.992	0.976	0.016	0.008	0	124
	67	mv16	0.992	0.976	0.016	0.008	0	124
	68	mv160	1	0.992	0.008	0	0	124
	69	mv161	0.992	0.976	0.016	0.008	0	124
	70	mv162	1	0.992	0.008	0	0	124
	71	mv163	1	0.992	0.008	0	0	124
	72	mv164	1	0.992	0.008	0	0	124
	73	mv165	1	0.992	0.008	0	0	124
	74	mv166	1	0.992	0.008	0	0	124
	75	mv167	0.992	0.976	0.016	0	0.008	124
	76	mv168	0.992	0.968	0.024	0	0.008	124
	77	mv169	1	0.992	0.008	0	0	124
	78	mv17	0.992	0.976	0.016	0	0.008	124
	79	mv170	1	0.992	0.008	0	0	124
	80	mv171	0.968	0.952	0.016	0.008	0.024	124
	81	mv172	1	0.992	0.008	0	0	124
	82	mv173	1	0.992	0.008	0	0	124
	83	mv174	1	0.992	0.008	0	0	124
	84	mv175	1	0.992	0.008	0	0	124
	85	mv176	1	0.992	0.008	0	0	124
	86	mv177	1	0.992	0.008	0	0	124
	87	mv178	1	0.984	0.016	0	0	124
	88	mv179	1	0.992	0.008	0	0	124
	89	mv18	0.992	0.976	0.016	0	0.008	124
	90	mv180	0.992	0.984	0.008	0	0.008	124
	91	mv181	0.992	0.976	0.016	0	0.008	124
	92	mv182	1	0.992	0.008	0	0	124
	93	mv183	1	0.992	0.008	0	0	124
	94	mv184	1	0.992	0.008	0	0	124
	95	mv185	1	0.992	0.008	0	0	124
	96	mv186	1	0.992	0.008	0	0	124
	97	mv187	0.984	0.976	0.008	0.008	0.008	124
	98	mv188	1	0.992	0.008	0	0	124
	99	mv189	1	0.992	0.008	0	0	124
	100	mv19	0.992	0.976	0.016	0.008	0	124
	101	mv190	1	0.992	0.008	0	0	124
	102	mv191	1	0.992	0.008	0	0	124
	103	mv192	1	0.992	0.008	0	0	124
	104	mv194	1	0.992	0.008	0	0	124
	105	mv195	1	0.992	0.008	0	0	124
	106	mv196	0.96	0.145	0.815	0.04	0	124
	107	mv197	0.992	0.976	0.016	0	0.008	124
	108	mv198	1	0.992	0.008	0	0	124
	109	mv199	1	0.992	0.008	0	0	124
	110	mv2	0.992	0.976	0.016	0	0.008	124
	111	mv20	0.992	0.976	0.016	0.008	0	124
	112	mv200	1	0.992	0.008	0	0	124
	113	mv201	1	0.992	0.008	0	0	124
	114	mv202	1	0.992	0.008	0	0	124
	115	mv203	1	0.992	0.008	0	0	124
	116	mv204	1	0.992	0.008	0	0	124
	117	mv205	1	0.984	0.016	0	0	124
	118	mv206	1	0.992	0.008	0	0	124
	119	mv207	1	0.992	0.008	0	0	124
	120	mv208	1	0.992	0.008	0	0	124
	121	mv209	1	0.992	0.008	0	0	124
	122	mv21	0.992	0.976	0.016	0	0.008	124
	123	mv210	0.992	0.976	0.016	0	0.008	124
	124	mv22	1	0.992	0.008	0	0	124
	125	mv23	1	0.992	0.008	0	0	124
	126	mv24	1	0.992	0.008	0	0	124
	127	mv25	1	0.992	0.008	0	0	124
	128	mv26	1	0.992	0.008	0	0	124
	129	mv27	1	0.992	0.008	0	0	124
	130	mv28	1	0.992	0.008	0	0	124
	131	mv29	0.992	0.976	0.016	0.008	0	124
	132	mv3	1	0.992	0.008	0	0	124
	133	mv30	0.992	0.968	0.024	0	0.008	124
	134	mv31	0.984	0.968	0.016	0	0.016	124
	135	mv32	1	0.992	0.008	0	0	124
	136	mv33	1	0.992	0.008	0	0	124
	137	mv34	1	0.992	0.008	0	0	124
	138	mv35	1	0.992	0.008	0	0	124
	139	mv36	1	0.992	0.008	0	0	124
	140	mv38	1	0.992	0.008	0	0	124
	141	mv39	1	0.992	0.008	0	0	124
	142	mv4	1	0.992	0.008	0	0	124
	143	mv40	1	0.992	0.008	0	0	124
	144	mv41	1	0.992	0.008	0	0	124
	145	mv42	1	0.992	0.008	0	0	124
	146	mv43	1	0.992	0.008	0	0	124
	147	mv44	1	0.992	0.008	0	0	124
	148	mv46	1	0.992	0.008	0	0	124
	149	mv48	1	0.992	0.008	0	0	124
	150	mv49	1	0.992	0.008	0	0	124
	151	mv5	1	0.992	0.008	0	0	124
	152	mv50	1	0.992	0.008	0	0	124
	153	mv51	0.992	0.976	0.016	0	0.008	124
	154	mv52	0.992	0.984	0.008	0.008	0	124
	155	mv53	0.992	0.976	0.016	0	0.008	124
	156	mv54	0.992	0.984	0.008	0.008	0	124
	157	mv55	1	0.992	0.008	0	0	124
	158	mv56	0.992	0.976	0.016	0	0.008	124
	159	mv58	1	0.992	0.008	0	0	124
	160	mv59	0.992	0.984	0.008	0	0.008	124
	161	mv6	1	0.992	0.008	0	0	124
	162	mv60	1	0.992	0.008	0	0	124
	163	mv61	0.984	0.968	0.016	0.008	0.008	124
	164	mv62	1	0.984	0.016	0	0	124
	165	mv63	1	0.992	0.008	0	0	124
	166	mv64	0.992	0.976	0.016	0	0.008	124
	167	mv65	1	0.992	0.008	0	0	124
	168	mv66	1	0.992	0.008	0	0	124
	169	mv67	1	0.992	0.008	0	0	124
	170	mv69	0.992	0.968	0.024	0	0.008	124
	171	mv7	1	0.992	0.008	0	0	124
	172	mv70	1	0.992	0.008	0	0	124
	173	mv71	0.992	0.976	0.016	0	0.008	124
	174	mv72	1	0.992	0.008	0	0	124
	175	mv73	0.992	0.976	0.016	0	0.008	124
	176	mv74	1	0.992	0.008	0	0	124
	177	mv75	1	0.992	0.008	0	0	124
	178	mv76	1	0.992	0.008	0	0	124
	179	mv77	1	0.992	0.008	0	0	124
	180	mv78	0.992	0.968	0.024	0	0.008	124
	181	mv79	1	0.992	0.008	0	0	124
	182	mv8	0.984	0.968	0.016	0.008	0.008	124
	183	mv80	0.992	0.976	0.016	0	0.008	124
	184	mv81	0.992	0.968	0.024	0	0.008	124
	185	mv82	1	0.992	0.008	0	0	124
	186	mv83	1	0.984	0.016	0	0	124
	187	mv84	0.992	0.976	0.016	0	0.008	124
	188	mv85	0.968	0.952	0.016	0.008	0.024	124
	189	mv86	0.992	0.976	0.016	0	0.008	124
	190	mv87	0.984	0.968	0.016	0.008	0.008	124
	191	mv88	1	0.992	0.008	0	0	124
	192	mv89	1	0.992	0.008	0	0	124
	193	mv9	0.992	0.976	0.016	0	0.008	124
	194	mv90	1	0.992	0.008	0	0	124
	195	mv91	0.984	0.968	0.016	0.008	0.008	124
	196	mv92	1	0.992	0.008	0	0	124
	197	mv93	1	0.992	0.008	0	0	124
	198	mv94	0.992	0.976	0.016	0	0.008	124
	199	mv95	0.984	0.976	0.008	0.008	0.008	124
	200	mv96	1	0.992	0.008	0	0	124
	201	mv97	1	0.992	0.008	0	0	124
	202	mv98	0.992	0.984	0.008	0.008	0	124
	203	mv99	1	0.992	0.008	0	0	124

## Sheet: Supp Table 3 MLST
	Supplementary Table 2. Allelic profiling for new sequence types based on MLST schema for Mycobacteria spp.
	(https://pubmlst.org/organisms/mycobacteria-spp)
	MLST	S14Z	L35	S19	L19	S12	S8	L16	S7
	new ST-A	91	88	86	96	93	103	111	110
	new ST-B	91	94	87	94	94	102	111	110
	new ST-C	92	92	88	98	97	104	117	112
	new ST-D	93	95	91	95	98	107	116	110
	new ST-E	93	92	88	98	97	107	117	112
	new ST-F	99	101	93	107	104	118	126	110
	new ST-G	99	102	93	108	105	118	126	122
	new ST-H	99	101	107	104	117	125	111	110
	new ST-I	101	104	98	110	106	119	129	123
	new ST-J	101	104	98	111	107	122	129	125
	new ST-K	101	104	98	111	106	122	129	125
	new ST-L	101	104	98	109	107	121	127	125
	new ST-M	102	103	98	109	107	120	127	125
	new ST-N	102	103	98	109	107	120	128	125
	new ST-O	102	103	98	110	106	120	128	124
	new ST-P	102	104	98	110	106	120	128	124
	new ST-Q	102	103	98	110	106	120	128	125

## Sheet: Supp Table 4 snp-dists
	Table 4. SNP matrix for MAC genetic clusters
	ST- Q MAH
	snp-dists 0.8.2	mv116	mv118	mv123	mv124	mv125	mv126	mv127	mv129	mv130	mv131	mv132	mv133	mv135	mv139	mv140	mv141	mv142	mv143	mv144	mv146	mv147	mv148	mv150	mv151	mv152	mv153	mv154	mv156	mv157	mv158	mv159	mv160	mv162	mv163	mv164	mv165	mv166	mv170	mv172	mv173	mv174	mv175	mv176	mv177	mv179	mv183	mv184	mv185
1	mv116	0	1	5	4	3	3	3	3	7	7	4	5	8	5	3	7	2	10	11	6	9	5	3	0	3	7	7	3	4	3	5	3	3	10	3	5	5	5	4	3	3	3	4	11	9	4	3	3
2	mv118	1	0	6	5	4	4	4	4	8	8	5	6	9	6	4	8	3	11	12	7	10	6	4	1	4	8	8	4	5	4	6	4	4	11	4	6	6	6	5	4	4	4	5	12	10	5	4	4
3	mv123	5	6	0	5	2	2	2	2	8	8	3	6	9	6	2	8	7	11	12	7	10	4	2	5	2	8	8	2	5	2	6	2	2	11	2	6	4	6	3	2	2	2	3	12	10	3	2	2
4	mv124	4	5	5	0	3	3	3	3	7	7	4	5	8	5	3	7	6	10	11	6	9	5	3	4	3	7	7	3	4	3	5	3	3	10	3	5	5	5	4	3	3	3	4	11	9	4	3	3
5	mv125	3	4	2	3	0	0	0	0	6	6	1	4	7	4	0	6	5	9	10	5	8	2	0	3	0	6	6	0	3	0	4	0	0	9	0	4	2	4	1	0	0	0	1	10	8	1	0	0
6	mv126	3	4	2	3	0	0	0	0	6	6	1	4	7	4	0	6	5	9	10	5	8	2	0	3	0	6	6	0	3	0	4	0	0	9	0	4	2	4	1	0	0	0	1	10	8	1	0	0
7	mv127	3	4	2	3	0	0	0	0	6	6	1	4	7	4	0	6	5	9	10	5	8	2	0	3	0	6	6	0	3	0	4	0	0	9	0	4	2	4	1	0	0	0	1	10	8	1	0	0
8	mv129	3	4	2	3	0	0	0	0	6	6	1	4	7	4	0	6	5	9	10	5	8	2	0	3	0	6	6	0	3	0	4	0	0	9	0	4	2	4	1	0	0	0	1	10	8	1	0	0
9	mv130	7	8	8	7	6	6	6	6	0	6	7	8	7	2	6	6	9	5	10	1	8	8	6	7	6	2	2	6	7	6	4	6	6	9	6	4	8	4	7	6	6	6	7	6	8	7	6	6
10	mv131	7	8	8	7	6	6	6	6	6	0	7	8	7	4	6	6	9	9	10	5	8	8	6	7	6	6	6	6	7	6	4	6	6	9	6	4	8	4	7	6	6	6	7	10	8	7	6	6
11	mv132	4	5	3	4	1	1	1	1	7	7	0	5	8	5	1	7	6	10	11	6	9	3	1	4	1	7	7	1	4	1	5	1	1	10	1	5	3	5	2	1	1	1	2	11	9	2	1	1
12	mv133	5	6	6	5	4	4	4	4	8	8	5	0	9	6	4	8	7	11	12	7	10	6	4	5	4	8	8	4	5	4	6	4	4	11	4	6	6	6	5	4	4	4	5	12	10	5	4	4
13	mv135	8	9	9	8	7	7	7	7	7	7	8	9	0	5	7	7	10	10	11	6	9	9	7	8	7	7	7	7	8	7	5	7	7	10	7	3	9	5	8	7	7	7	8	11	9	8	7	7
14	mv139	5	6	6	5	4	4	4	4	2	4	5	6	5	0	4	4	7	5	8	1	6	6	4	5	4	2	2	4	5	4	2	4	4	7	4	2	6	2	5	4	4	4	5	6	6	5	4	4
15	mv140	3	4	2	3	0	0	0	0	6	6	1	4	7	4	0	6	5	9	10	5	8	2	0	3	0	6	6	0	3	0	4	0	0	9	0	4	2	4	1	0	0	0	1	10	8	1	0	0
16	mv141	7	8	8	7	6	6	6	6	6	6	7	8	7	4	6	0	9	9	10	5	4	8	6	7	6	6	6	6	7	6	4	6	6	9	6	4	8	4	7	6	6	6	7	10	8	7	6	6
17	mv142	2	3	7	6	5	5	5	5	9	9	6	7	10	7	5	9	0	12	13	8	11	7	5	2	5	9	9	5	6	5	7	5	5	12	5	7	7	7	6	5	5	5	6	13	11	6	5	5
18	mv143	10	11	11	10	9	9	9	9	5	9	10	11	10	5	9	9	12	0	13	4	11	11	9	10	9	5	5	9	10	9	7	9	9	12	9	7	11	7	10	9	9	9	10	9	11	10	9	9
19	mv144	11	12	12	11	10	10	10	10	10	10	11	12	11	8	10	10	13	13	0	9	12	12	10	11	10	10	10	10	11	10	8	10	10	1	10	8	12	8	11	10	10	10	11	14	12	11	10	10
20	mv146	6	7	7	6	5	5	5	5	1	5	6	7	6	1	5	5	8	4	9	0	7	7	5	6	5	1	1	5	6	5	3	5	5	8	5	3	7	3	6	5	5	5	6	5	7	6	5	5
21	mv147	9	10	10	9	8	8	8	8	8	8	9	10	9	6	8	4	11	11	12	7	0	10	8	9	8	8	8	8	9	8	6	8	8	11	8	6	10	6	9	8	8	8	9	12	10	9	8	8
22	mv148	5	6	4	5	2	2	2	2	8	8	3	6	9	6	2	8	7	11	12	7	10	0	2	5	2	8	8	2	5	2	6	2	2	11	2	6	4	6	3	2	2	2	3	12	10	3	2	2
23	mv150	3	4	2	3	0	0	0	0	6	6	1	4	7	4	0	6	5	9	10	5	8	2	0	3	0	6	6	0	3	0	4	0	0	9	0	4	2	4	1	0	0	0	1	10	8	1	0	0
24	mv151	0	1	5	4	3	3	3	3	7	7	4	5	8	5	3	7	2	10	11	6	9	5	3	0	3	7	7	3	4	3	5	3	3	10	3	5	5	5	4	3	3	3	4	11	9	4	3	3
25	mv152	3	4	2	3	0	0	0	0	6	6	1	4	7	4	0	6	5	9	10	5	8	2	0	3	0	6	6	0	3	0	4	0	0	9	0	4	2	4	1	0	0	0	1	10	8	1	0	0
26	mv153	7	8	8	7	6	6	6	6	2	6	7	8	7	2	6	6	9	5	10	1	8	8	6	7	6	0	0	6	7	6	4	6	6	9	6	4	8	4	7	6	6	6	7	6	8	7	6	6
27	mv154	7	8	8	7	6	6	6	6	2	6	7	8	7	2	6	6	9	5	10	1	8	8	6	7	6	0	0	6	7	6	4	6	6	9	6	4	8	4	7	6	6	6	7	6	8	7	6	6
28	mv156	3	4	2	3	0	0	0	0	6	6	1	4	7	4	0	6	5	9	10	5	8	2	0	3	0	6	6	0	3	0	4	0	0	9	0	4	2	4	1	0	0	0	1	10	8	1	0	0
29	mv157	4	5	5	4	3	3	3	3	7	7	4	5	8	5	3	7	6	10	11	6	9	5	3	4	3	7	7	3	0	3	5	3	3	10	3	5	5	5	4	3	3	3	4	11	9	4	3	3
30	mv158	3	4	2	3	0	0	0	0	6	6	1	4	7	4	0	6	5	9	10	5	8	2	0	3	0	6	6	0	3	0	4	0	0	9	0	4	2	4	1	0	0	0	1	10	8	1	0	0
31	mv159	5	6	6	5	4	4	4	4	4	4	5	6	5	2	4	4	7	7	8	3	6	6	4	5	4	4	4	4	5	4	0	4	4	7	4	2	6	0	5	4	4	4	5	8	6	5	4	4
32	mv160	3	4	2	3	0	0	0	0	6	6	1	4	7	4	0	6	5	9	10	5	8	2	0	3	0	6	6	0	3	0	4	0	0	9	0	4	2	4	1	0	0	0	1	10	8	1	0	0
33	mv162	3	4	2	3	0	0	0	0	6	6	1	4	7	4	0	6	5	9	10	5	8	2	0	3	0	6	6	0	3	0	4	0	0	9	0	4	2	4	1	0	0	0	1	10	8	1	0	0
34	mv163	10	11	11	10	9	9	9	9	9	9	10	11	10	7	9	9	12	12	1	8	11	11	9	10	9	9	9	9	10	9	7	9	9	0	9	7	11	7	10	9	9	9	10	13	11	10	9	9
35	mv164	3	4	2	3	0	0	0	0	6	6	1	4	7	4	0	6	5	9	10	5	8	2	0	3	0	6	6	0	3	0	4	0	0	9	0	4	2	4	1	0	0	0	1	10	8	1	0	0
36	mv165	5	6	6	5	4	4	4	4	4	4	5	6	3	2	4	4	7	7	8	3	6	6	4	5	4	4	4	4	5	4	2	4	4	7	4	0	6	2	5	4	4	4	5	8	6	5	4	4
37	mv166	5	6	4	5	2	2	2	2	8	8	3	6	9	6	2	8	7	11	12	7	10	4	2	5	2	8	8	2	5	2	6	2	2	11	2	6	0	6	3	2	2	2	3	12	10	3	2	2
38	mv170	5	6	6	5	4	4	4	4	4	4	5	6	5	2	4	4	7	7	8	3	6	6	4	5	4	4	4	4	5	4	0	4	4	7	4	2	6	0	5	4	4	4	5	8	6	5	4	4
39	mv172	4	5	3	4	1	1	1	1	7	7	2	5	8	5	1	7	6	10	11	6	9	3	1	4	1	7	7	1	4	1	5	1	1	10	1	5	3	5	0	1	1	1	2	11	9	2	1	1
40	mv173	3	4	2	3	0	0	0	0	6	6	1	4	7	4	0	6	5	9	10	5	8	2	0	3	0	6	6	0	3	0	4	0	0	9	0	4	2	4	1	0	0	0	1	10	8	1	0	0
41	mv174	3	4	2	3	0	0	0	0	6	6	1	4	7	4	0	6	5	9	10	5	8	2	0	3	0	6	6	0	3	0	4	0	0	9	0	4	2	4	1	0	0	0	1	10	8	1	0	0
42	mv175	3	4	2	3	0	0	0	0	6	6	1	4	7	4	0	6	5	9	10	5	8	2	0	3	0	6	6	0	3	0	4	0	0	9	0	4	2	4	1	0	0	0	1	10	8	1	0	0
43	mv176	4	5	3	4	1	1	1	1	7	7	2	5	8	5	1	7	6	10	11	6	9	3	1	4	1	7	7	1	4	1	5	1	1	10	1	5	3	5	2	1	1	1	0	11	9	2	1	1
44	mv177	11	12	12	11	10	10	10	10	6	10	11	12	11	6	10	10	13	9	14	5	12	12	10	11	10	6	6	10	11	10	8	10	10	13	10	8	12	8	11	10	10	10	11	0	12	11	10	10
45	mv179	9	10	10	9	8	8	8	8	8	8	9	10	9	6	8	8	11	11	12	7	10	10	8	9	8	8	8	8	9	8	6	8	8	11	8	6	10	6	9	8	8	8	9	12	0	9	8	8
46	mv183	4	5	3	4	1	1	1	1	7	7	2	5	8	5	1	7	6	10	11	6	9	3	1	4	1	7	7	1	4	1	5	1	1	10	1	5	3	5	2	1	1	1	2	11	9	0	1	1
47	mv184	3	4	2	3	0	0	0	0	6	6	1	4	7	4	0	6	5	9	10	5	8	2	0	3	0	6	6	0	3	0	4	0	0	9	0	4	2	4	1	0	0	0	1	10	8	1	0	0
48	mv185	3	4	2	3	0	0	0	0	6	6	1	4	7	4	0	6	5	9	10	5	8	2	0	3	0	6	6	0	3	0	4	0	0	9	0	4	2	4	1	0	0	0	1	10	8	1	0	0
49	mv186	9	10	10	9	8	8	8	8	8	8	9	10	9	6	8	8	11	11	12	7	10	10	8	9	8	8	8	8	9	8	6	8	8	11	8	6	10	6	9	8	8	8	9	12	10	9	8	8
50	mv188	11	12	12	11	10	10	10	10	10	10	11	12	11	8	10	10	13	13	2	9	12	12	10	11	10	10	10	10	11	10	8	10	10	1	10	8	12	8	11	10	10	10	11	14	12	11	10	10
51	mv190	4	5	3	4	1	1	1	1	7	7	2	5	8	5	1	7	6	10	11	6	9	3	1	4	1	7	7	1	4	1	5	1	1	10	1	5	3	5	2	1	1	1	2	11	9	2	1	1
52	mv191	11	12	12	11	10	10	10	10	10	10	11	12	11	8	10	10	13	13	14	9	12	12	10	11	10	10	10	10	11	10	8	10	10	13	10	8	12	8	11	10	10	10	11	14	8	11	10	10
53	mv194	9	10	10	9	8	8	8	8	8	8	9	10	7	6	8	8	11	11	12	7	10	10	8	9	8	8	8	8	9	8	6	8	8	11	8	4	10	6	9	8	8	8	9	12	10	9	8	8
54	mv195	9	10	10	9	8	8	8	8	8	8	9	10	9	6	8	8	11	11	12	7	10	10	8	9	8	8	8	8	9	8	6	8	8	11	8	6	10	6	9	8	8	8	9	12	10	9	8	8
55	mv198	4	5	5	4	3	3	3	3	3	3	4	5	4	1	3	3	6	6	7	2	5	5	3	4	3	3	3	3	4	3	1	3	3	6	3	1	5	1	4	3	3	3	4	7	5	4	3	3
56	mv199	8	9	9	8	7	7	7	7	7	1	8	9	8	5	7	7	10	10	11	6	9	9	7	8	7	7	7	7	8	7	5	7	7	10	7	5	9	5	8	7	7	7	8	11	9	8	7	7
57	mv200	5	6	4	5	2	2	2	2	8	8	3	6	9	6	2	8	7	11	12	7	10	4	2	5	2	8	8	2	5	2	6	2	2	11	2	6	4	6	3	2	2	2	3	12	10	3	2	2
58	mv201	8	9	9	8	7	7	7	7	7	1	8	9	8	5	7	7	10	10	11	6	9	9	7	8	7	7	7	7	8	7	5	7	7	10	7	5	9	5	8	7	7	7	8	11	9	8	7	7
59	mv202	3	4	2	3	0	0	0	0	6	6	1	4	7	4	0	6	5	9	10	5	8	2	0	3	0	6	6	0	3	0	4	0	0	9	0	4	2	4	1	0	0	0	1	10	8	1	0	0
60	mv203	9	10	10	9	8	8	8	8	8	8	9	10	7	6	8	8	11	11	12	7	10	10	8	9	8	8	8	8	9	8	6	8	8	11	8	4	10	6	9	8	8	8	9	12	10	9	8	8
61	mv204	3	4	2	3	0	0	0	0	6	6	1	4	7	4	0	6	5	9	10	5	8	2	0	3	0	6	6	0	3	0	4	0	0	9	0	4	2	4	1	0	0	0	1	10	8	1	0	0
62	mv206	3	4	2	3	0	0	0	0	6	6	1	4	7	4	0	6	5	9	10	5	8	2	0	3	0	6	6	0	3	0	4	0	0	9	0	4	2	4	1	0	0	0	1	10	8	1	0	0
63	mv207	4	5	5	4	3	3	3	3	3	3	4	5	4	1	3	3	6	6	7	2	5	5	3	4	3	3	3	3	4	3	1	3	3	6	3	1	5	1	4	3	3	3	4	7	5	4	3	3
64	mv209	5	6	6	5	4	4	4	4	8	8	5	6	9	6	4	8	7	11	12	7	10	6	4	5	4	8	8	4	1	4	6	4	4	11	4	6	6	6	5	4	4	4	5	12	10	5	4	4
65	mv22	3	4	2	3	0	0	0	0	6	6	1	4	7	4	0	6	5	9	10	5	8	2	0	3	0	6	6	0	3	0	4	0	0	9	0	4	2	4	1	0	0	0	1	10	8	1	0	0
66	mv28	5	6	6	5	4	4	4	4	4	4	5	6	5	2	4	4	7	7	8	3	6	6	4	5	4	4	4	4	5	4	0	4	4	7	4	2	6	0	5	4	4	4	5	8	6	5	4	4
67	mv32	6	7	7	6	5	5	5	5	5	5	6	7	4	3	5	5	8	8	9	4	7	7	5	6	5	5	5	5	6	5	3	5	5	8	5	1	7	3	6	5	5	5	6	9	7	6	5	5
68	mv34	3	4	2	3	0	0	0	0	6	6	1	4	7	4	0	6	5	9	10	5	8	2	0	3	0	6	6	0	3	0	4	0	0	9	0	4	2	4	1	0	0	0	1	10	8	1	0	0
69	mv35	8	9	9	8	7	7	7	7	7	7	8	9	8	5	7	7	10	10	11	6	9	9	7	8	7	7	7	7	8	7	5	7	7	10	7	5	9	5	8	7	7	7	8	11	5	8	7	7
70	mv36	3	4	2	3	0	0	0	0	6	6	1	4	7	4	0	6	5	9	10	5	8	2	0	3	0	6	6	0	3	0	4	0	0	9	0	4	2	4	1	0	0	0	1	10	8	1	0	0
71	mv41	5	6	6	5	4	4	4	4	4	4	5	6	5	2	4	4	7	7	8	3	6	6	4	5	4	4	4	4	5	4	2	4	4	7	4	2	6	2	5	4	4	4	5	8	6	5	4	4
72	mv44	3	4	2	3	0	0	0	0	6	6	1	4	7	4	0	6	5	9	10	5	8	2	0	3	0	6	6	0	3	0	4	0	0	9	0	4	2	4	1	0	0	0	1	10	8	1	0	0
73	mv55	6	7	7	6	5	5	5	5	5	5	6	7	4	3	5	5	8	8	9	4	7	7	5	6	5	5	5	5	6	5	3	5	5	8	5	1	7	3	6	5	5	5	6	9	7	6	5	5
74	mv7	5	6	6	5	4	4	4	4	4	4	5	6	5	2	4	4	7	7	8	3	6	6	4	5	4	4	4	4	5	4	0	4	4	7	4	2	6	0	5	4	4	4	5	8	6	5	4	4
75	mv136	8	9	9	8	7	7	7	7	7	5	8	9	8	5	7	5	10	10	11	6	6	9	7	8	7	7	7	7	8	7	5	7	7	10	7	5	9	5	8	7	7	7	8	11	9	8	7	7
76	mv38	4	5	5	3	3	3	3	3	7	7	4	5	7	5	3	7	6	10	11	6	9	5	3	4	3	7	7	3	4	3	5	3	3	10	3	5	5	5	4	3	3	3	3	11	9	4	3	3
	ST-Q MAH
	snp-dists 0.8.2	mv82	mv65	mv63	mv77	mv74	mv70	mv67
1	mv82	0	3	2	3	3	4	3
2	mv65	3	0	1	2	2	3	2
3	mv63	2	1	0	1	1	2	1
4	mv77	3	2	1	0	2	3	2
5	mv74	3	2	1	2	0	3	2
6	mv70	4	3	2	3	3	0	3
7	mv67	3	2	1	2	2	3	0
	ST-662 MAH
		mv46	mv88	mv90	mv92	mv93	mv96	mv101
	mv101	2	1	2	4	1	1	0
	mv46	0	1	2	4	1	1	2
	mv88	1	0	1	3	0	0	1
	mv90	2	1	0	4	1	1	2
	mv92	4	3	4	0	3	3	4
	mv93	1	0	1	3	0	0	1
	mv96	1	0	1	3	0	0	1
	ST-800 MAH
		mv208	mv108	mv48	mv58
	mv108	3140	0	1339	1337
	mv208	0	3140	1765	1763
	mv48	1765	1339	0	8
	mv58	1763	1337	8	0
	ST-900 MAH
		mv42	mv33	mv23	mv43	mv117	mv192	mv40	mv145	mv128	mv25	mv149	mv122	mv24	mv182	mv134	mv180	mv27	mv121	mv189	mv120
	mv117	3	8	9	5	0	4	4	3	8	4	4	4	5	10	4	4	10	2	6	2
	mv120	5	6	7	7	2	6	6	5	10	6	6	6	7	8	6	6	12	4	8	0
	mv121	3	8	9	5	2	4	4	3	8	4	4	6	5	10	4	4	10	0	6	4
	mv122	7	12	13	8	4	8	8	7	12	8	8	0	9	14	8	8	14	6	10	6
	mv128	9	12	15	11	8	10	7	9	0	10	10	12	9	14	8	8	13	8	10	10
	mv134	5	8	11	7	4	6	4	5	8	6	4	8	3	10	0	0	10	4	4	6
	mv145	4	9	10	6	3	5	5	0	9	5	5	7	6	11	5	5	11	3	7	5
	mv149	5	10	11	7	4	6	6	5	10	6	0	8	7	12	4	6	12	4	8	6
	mv180	5	8	11	7	4	6	4	5	8	6	6	8	3	10	0	0	10	4	4	6
	mv182	11	2	13	13	10	12	8	11	14	12	12	14	11	0	10	10	16	10	12	8
	mv189	7	10	13	9	6	8	6	7	10	8	8	10	5	12	4	4	12	6	0	8
	mv192	5	10	11	1	4	0	6	5	10	6	6	8	7	12	6	6	12	4	8	6
	mv23	10	11	0	12	9	11	11	10	15	11	11	13	12	13	11	11	17	9	13	7
	mv24	6	9	12	8	5	7	5	6	9	7	7	9	0	11	3	3	11	5	5	7
	mv25	5	10	11	7	4	6	6	5	10	0	6	8	7	12	6	6	12	4	8	6
	mv27	11	14	17	13	10	12	10	11	13	12	12	14	11	16	10	10	0	10	12	12
	mv33	9	0	11	11	8	10	6	9	12	10	10	12	9	2	8	8	14	8	10	6
	mv40	5	6	11	7	4	6	0	5	7	6	6	8	5	8	4	4	10	4	6	6
	ST-J MAH
		mv109	mv110	mv111	mv112	mv114
	mv5	3	1	4	3	5
	mv50	5	7	6	5	7
	mv109	0	4	1	0	4
	mv110	4	0	5	4	6
	mv111	1	5	0	1	5
	mv112	0	4	1	0	4
	mv114	4	6	5	4	0
	ST202 MAH
		mv10	mv79	mv103	mv107	mv104	mv97	mv76	mv75	mv49	mv3
	mv79	7	0	13	13	12	13	12	12	12	162
	mv10	0	7	8	8	10	11	10	10	10	138
	mv107	8	13	0	0	16	17	16	16	16	144
	mv103	8	13	0	0	16	17	16	16	16	144
	mv97	11	13	17	17	2	0	3	3	2	164
	mv76	10	12	16	16	1	3	0	0	1	163
	mv75	10	12	16	16	1	3	0	0	1	163
	mv49	10	12	16	16	0	2	1	1	0	162
	mv104	10	12	16	16	0	2	1	1	0	162
	mv3	138	162	144	144	162	164	163	163	162	0
	M. chimaera
		mv155	mv167	mv197	mv210	mv181	mv21	mv168	mv14	chimaera ZUERICH-1	chimeraDSM44623	mv138	mv30
	mv197	11	12	0	12	46	61	7898	635	571	510	318	9261
	mv210	1	2	12	0	36	51	7888	625	561	500	309	9251
	mv167	1	0	12	2	36	51	7888	625	561	500	309	9251
	mv155	0	1	11	1	35	50	7887	624	560	499	308	9250
	mv181	35	36	46	36	0	85	7922	659	595	534	343	9285
	mv21	50	51	61	51	85	0	7937	674	610	549	358	9300
	mv30	9250	9251	9261	9251	9285	9300	15027	8915	8849	9107	9539	0
	mv168	7887	7888	7898	7888	7922	7937	0	7551	7485	7743	8195	15027
	mv138	308	309	318	309	343	358	8195	932	868	807	0	9539
	mv14	624	625	635	625	659	674	7551	0	104	454	932	8915
	chimaera ZUERICH-1	560	561	571	561	595	610	7485	104	0	388	868	8849
	chimeraDSM44623	499	500	510	500	534	549	7743	454	388	0	807	9107
[truncated: 28 more columns]
